# Supplementary material for: Characterization of O-methyltransferases in the biosynthesis of phenylphenalenone phytoalexins based on the telomere-to-telomere gapless genome of Musella lasiocarpa
Source: Hortic Res. 2024 Mar 8;11(4):uhae042. doi: 10.1093/hr/uhae042 (PMC11528125; doi:10.1093/hr/uhae042)
Supplement: Web_Material_uhae042 [file web_material_uhae042.zip]

Archive with 1 entries (1 files):
- Supporting Information-ML-20240120-added Figure S6.pdf
